# Supplementary material for: Males of Dalbulus maidis Attract Females Through Volatile Compounds with Potential Pheromone Function: A Tool for Pest Management
Source: Insects. 2025 Oct 2;16(10):1021. doi: 10.3390/insects16101021 (PMC12565353; doi:10.3390/insects16101021)
Supplement: Supplementary file 1 [file insects-16-01021-s001.zip]

Archive with 1 entries (1 files):
- insects-3823474-supplementary.pdf
